# Supplementary material for: A cmap-enabled gene expression signature-matching approach identifies small-molecule inducers of accelerated cell senescence
Source: BMC Genomics. 2019 Apr 15;20:290. doi: 10.1186/s12864-019-5653-x (PMC6466706; doi:10.1186/s12864-019-5653-x)
Supplement: Supplementary file 1 — Python script to calculate the average gene expression. (PY 683 bytes) [file 12864_2019_5653_MOESM1_ESM.py]

import sys
import csv
import re
import numpy as np

FILE = sys.argv[1]
OUTPUT = sys.argv[2]

with open(FILE, 'rU') as csvfile:

    f=csv.reader(csvfile)
    col_names = next(f)
    gene_names, fold_changes = [], []

    
    for i, row in enumerate(f):

        if row[1] in gene_names:
            ind = gene_names.index(row[1])
            fold_changes[ind].append(float(row[2]))
        else:
            gene_names.append(row[1])
            fold_changes.append([float(row[2])])
    
rows_out = zip(gene_names, fold_changes)
f = open(OUTPUT, 'w')
csv_f = csv.writer(f)

for row in rows_out:

    avg = float(sum(row[1]))/len(row[1])
    csv_f.writerow([row[0], avg])

f.close()
