# Supplementary material for: A cmap-enabled gene expression signature-matching approach identifies small-molecule inducers of accelerated cell senescence
Source: BMC Genomics. 2019 Apr 15;20:290. doi: 10.1186/s12864-019-5653-x (PMC6466706; doi:10.1186/s12864-019-5653-x)
Supplement: Supplementary file 3 — Differentially expressed genes in interferon signaling pathway in IR-induced senescence. (XLS 28 kb) [file 12864_2019_5653_MOESM3_ESM.xls]

## Sheet: Sheet
Symbol	Entrez Gene Name	Exp Fold Change	Expected	Location
BAX	BCL2 associated X protein	1.550	Up	Cytoplasm
BCL2	B-cell CLL/lymphoma 2	-2.183	Down	Cytoplasm
IFI6	interferon alpha inducible protein 6	3.716	Up	Cytoplasm
IFI35	interferon induced protein 35	1.905	Up	Nucleus
IFITM1	interferon induced transmembrane protein 1	1.824	Up	Plasma Membrane
IFITM3	interferon induced transmembrane protein 3	1.711	Up	Plasma Membrane
IFNAR2	interferon alpha and beta receptor subunit 2	-1.569	Up	Plasma Membrane
IFNGR1	interferon gamma receptor 1	1.506	Up	Plasma Membrane
IRF1	interferon regulatory factor 1	1.893		Nucleus
IRF9	interferon regulatory factor 9	4.961		Nucleus
ISG15	ISG15 ubiquitin-like modifier	6.423	Up	Extracellular Space
MED14	mediator complex subunit 14	1.559		Nucleus
MX1	MX dynamin like GTPase 1	1.545	Up	Cytoplasm
STAT1	signal transducer and activator of transcription 1	2.324	Up	Nucleus
TAP1	transporter 1, ATP-binding cassette, sub-family B (MDR/TAP)	1.855	Up	Cytoplasm
